# Supplementary material for: Water from Food in Young Chinese Adults: Patterns, Determinants, and Public Health Implications: A Cross-Sectional Study Across the Seven Geographic Regions
Source: Foods. 2025 Dec 22;15(1):29. doi: 10.3390/foods15010029 (PMC12785264; doi:10.3390/foods15010029)
Supplement: Supplementary file 1 [file foods-15-00029-s001.zip]

Archive with 1 entries (1 files):
- foods-3984220-supplementary.pdf
